# Supplementary material for: Diet composition and resource overlap of sympatric native and introduced salmonids across neighboring streams during a peak discharge event
Source: PLoS One. 2023 Jan 24;18(1):e0280833. doi: 10.1371/journal.pone.0280833 (PMC9873158; doi:10.1371/journal.pone.0280833)
Supplement: S1 File — Count data for each prey category by individual fish diet. (CSV) [file pone.0280833.s002.csv]

Species	Date	FishID	River	Length	Weight	T.Hemiptera	T.Coleoptera	T.Trichoptera	T.Hymenoptera	T.Plecoptera	T.Ephemeroptera	T.Diplopoda	T.Diptera	DipteraPupae	Sculpin	FishBody	FishLarvae	FishEggs	Neuroptera	Decapoda	Prosbranchia	Physidae	Oligochaeta	Hirudinea	Acari	Ameletidae	Baetidae	Ephemerellidae	Ephemeridae	Heptageniidae	Lepptohyphidae	Brachycentridae	Glossosomatidae	Helicopsychidae	Hydropsychidae	Limnephilidae	Phryginiidae	Rhyacophilidae	Capneidae	Chloroperlidae	Leuctridae	Perlidae	Perlodidae	pteronarcyidae	PlecopteraUnknown	Dytiscidae.A	Corixidae	Athericidae	CeratopogonidaeUnknown
MW	5/25/2016	1	Smith	370	450	2	0	0	0	0	0	0	0	0	0	0	0	0	0	0	0	0	0	0	0	0	5	5	0	0	3	2	1	0	24	0	0	0	0	0	0	0	0	0	0	0	0	0	1
MW	5/25/2016	2	Smith	306	315	0	0	0	0	0	0	0	0	0	0	0	0	0	0	0	0	0	0	0	0	0	1	6	0	0	0	0	0	2	4	0	0	0	0	0	0	0	0	0	0	0	0	0	0
MW	5/25/2016	3	Smith	392	635	3	1	0	0	0	0	0	0	0	0	0	1	66	0	0	0	1	0	0	0	0	5	43	0	0	2	104	7	2	52	0	0	0	0	0	0	0	0	0	3	0	0	22	0
MW	5/25/2016	4	Smith	358	530	1	0	0	0	0	0	0	0	1	0	0	0	0	0	0	0	0	3	0	0	0	9	58	0	0	0	6	4	2	42	0	0	0	0	1	0	0	1	0	0	0	0	1	0
MW	5/25/2016	5	Smith	394	700	1	1	0	0	0	0	0	0	0	0	0	3	0	0	0	0	0	5	0	0	0	8	4	0	0	4	11	5	0	27	0	0	0	0	0	0	0	0	0	0	0	0	0	0
MW	5/25/2016	6	Smith	365	580	0	0	0	0	0	0	0	0	0	0	0	2	0	0	0	0	0	0	0	0	0	3	14	0	2	6	1	0	0	62	0	0	0	0	1	0	0	0	0	0	0	0	0	0
MW	5/25/2016	7	Smith	396	750	6	0	0	0	0	0	0	0	0	0	0	0	0	0	0	0	6	0	0	0	0	5	162	1	2	3	9	2	2	20	0	0	0	0	1	0	0	34	0	0	0	0	1	0
MW	5/25/2016	8	Smith	324	390	1	0	0	0	0	0	0	0	0	0	0	0	0	0	0	0	0	0	0	0	0	6	37	0	0	0	3	0	2	61	0	0	0	0	0	0	0	5	0	0	0	0	1	1
MW	5/25/2016	9	Smith	370	555	1	0	0	0	0	0	0	0	0	0	0	0	0	0	0	0	0	0	0	0	0	5	1	1	0	0	2	8	1	16	0	0	0	0	0	0	0	0	0	0	0	0	6	0
MW	5/25/2016	10	Smith	340	420	0	0	1	0	0	0	0	1	0	0	0	0	0	0	0	0	0	0	1	0	0	0	1	0	0	0	0	0	0	0	0	0	0	0	0	0	0	0	0	0	0	0	0	0
MW	5/25/2016	11	Smith	334	470	1	1	0	0	0	0	0	0	0	0	0	0	0	0	0	0	0	0	0	0	0	1	0	0	0	0	10	2	0	5	0	0	0	0	0	0	0	0	0	0	0	0	1	0
MW	5/24/2016	12	Sheep	381	450	0	0	0	0	0	0	0	0	0	0	0	0	0	0	0	2	0	0	0	0	0	0	4	0	0	0	2	4	0	0	0	0	0	0	0	0	0	0	1	0	0	0	0	0
MW	5/24/2016	13	Sheep	300	220	0	0	0	0	0	0	0	1	1	0	0	0	0	0	0	0	0	0	0	0	2	27	11	0	3	0	5	6	0	1	0	0	0	0	0	0	0	0	0	0	0	0	0	0
MW	5/24/2016	14	Sheep	408	630	0	0	0	0	0	0	0	0	0	1	0	0	0	0	0	0	0	0	0	0	0	3	10	0	1	0	12	0	0	2	0	0	0	0	0	0	0	0	0	0	0	0	3	0
MW	5/24/2016	15	Sheep	401	580	0	1	0	0	0	0	0	0	0	1	0	0	0	0	0	0	2	0	0	0	0	17	22	0	7	0	10	1	0	1	0	0	0	0	0	0	0	1	1	0	0	0	0	0
MW	5/24/2016	16	Sheep	244	110	0	0	0	0	0	0	0	0	1	0	0	0	0	0	0	0	0	0	0	0	0	3	9	0	0	0	1	0	0	0	0	0	0	0	0	0	0	0	0	0	0	0	0	0
MW	5/24/2016	17	Sheep	386	500	0	0	0	1	0	0	0	0	0	0	0	0	0	0	0	0	0	0	0	0	0	5	2	0	1	0	14	0	0	0	0	0	0	0	0	0	0	0	0	0	0	0	2	0
MW	5/24/2016	18	Sheep	285	160	0	0	0	0	0	0	0	1	0	0	0	0	0	0	0	0	0	0	0	1	0	15	48	0	0	0	18	0	0	1	0	0	0	0	0	0	0	0	0	0	0	0	1	0
MW	5/24/2016	19	Sheep	320	245	0	0	0	0	0	0	0	0	1	0	0	0	0	0	0	0	0	0	0	0	0	39	15	0	2	0	18	0	0	7	0	0	0	0	0	0	0	0	0	0	0	0	0	0
MW	5/24/2016	20	Sheep	301	195	0	0	0	0	0	0	0	0	1	0	0	0	0	0	0	0	0	0	0	1	0	19	6	0	2	0	9	0	0	2	0	0	1	0	0	0	0	0	0	0	0	0	0	0
MW	5/24/2016	21	Sheep	320	280	0	0	0	0	0	0	0	1	0	0	0	0	0	0	0	0	0	1	0	0	0	27	0	0	25	0	10	0	0	2	0	0	0	0	0	0	0	0	0	0	0	0	1	0
MW	5/24/2016	22	Sheep	296	205	0	0	0	0	0	0	0	1	0	0	0	0	0	1	0	0	0	0	0	0	0	3	1	0	0	0	1	0	0	2	0	0	0	0	0	0	0	0	0	1	0	0	0	0
MW	5/24/2016	23	Sheep	281	230	0	0	0	0	0	0	0	0	2	0	0	0	0	1	0	0	0	0	0	0	0	17	2	0	3	0	10	0	0	1	0	0	0	0	0	0	0	0	0	0	0	0	0	0
MW	5/24/2016	24	Sheep	385	548	0	0	0	0	0	0	0	0	0	0	0	0	0	0	0	0	0	0	0	0	0	58	12	0	2	0	9	0	0	2	0	0	8	0	0	0	0	1	0	0	0	0	1	0
MW	5/24/2016	25	Sheep	379	510	0	1	0	0	0	0	0	0	0	0	0	0	0	0	0	0	1	1	0	0	0	8	4	0	0	0	48	0	0	4	0	0	0	0	0	0	0	0	0	0	0	0	1	0
MW	5/24/2016	26	Sheep	330	330	1	0	0	0	0	0	0	0	0	0	0	0	0	0	0	0	0	0	0	0	0	114	62	0	0	0	92	0	0	12	0	0	0	0	0	0	0	0	2	0	0	0	0	0
MW	5/24/2016	27	Sheep	284	200	0	0	0	0	0	0	0	0	1	0	0	0	0	0	0	0	0	0	0	0	0	6	2	0	0	0	3	0	0	0	0	0	0	0	0	0	0	0	0	0	0	0	0	0
MW	5/24/2016	28	Sheep	305	260	0	0	0	0	0	0	0	0	0	0	0	0	0	0	0	0	0	0	0	0	0	7	6	0	0	0	8	0	0	5	0	0	0	0	0	0	0	2	0	0	0	0	0	0
MW	5/24/2016	29	Sheep	300	260	0	1	0	0	0	0	0	0	0	0	0	0	0	0	0	0	0	15	0	0	0	49	35	0	0	0	109	2	0	4	0	0	0	0	0	0	0	0	1	0	0	0	0	0
MW	5/24/2016	30	Sheep	384	472	0	4	0	0	0	0	0	0	0	0	0	0	0	0	0	0	1	1	0	0	0	8	23	0	4	0	77	4	0	6	0	0	0	0	0	0	0	1	0	0	0	0	0	0
MW	5/24/2016	31	Sheep	295	250	1	0	0	0	0	0	0	0	0	0	0	0	0	0	0	0	0	0	0	2	0	57	24	0	3	0	90	0	0	1	0	0	2	0	1	0	0	0	0	0	0	0	6	0
RB	5/24/2016	32	Sheep	155	55	1	0	0	0	0	0	0	0	0	0	0	0	0	0	0	0	0	6	0	0	0	0	2	0	0	0	0	0	0	0	0	0	0	0	0	0	0	0	0	0	0	0	0	0
RB	5/24/2016	33	Sheep	342	390	0	0	0	0	0	0	0	0	0	1	0	0	0	0	0	0	0	132	0	0	0	0	5	0	1	0	3	0	0	1	1	0	0	0	0	0	0	0	0	0	0	0	0	0
RB	5/24/2016	34	Sheep	220	92	0	0	0	0	0	0	0	0	0	1	0	0	0	0	0	0	0	3	0	0	0	10	6	0	3	0	2	0	0	3	0	0	0	0	0	0	0	1	0	0	0	0	2	0
RB	5/24/2016	35	Sheep	316	230	1	0	0	0	0	0	0	0	0	0	0	0	0	0	0	0	0	17	0	0	0	13	20	0	3	0	4	0	0	7	0	0	4	0	0	0	0	2	0	0	0	0	15	0
RB	5/24/2016	36	Sheep	205	50	0	0	0	0	0	0	0	0	0	0	0	0	0	0	0	0	0	9	0	0	0	0	0	0	0	0	0	0	0	0	0	0	0	0	0	0	0	0	0	0	0	0	0	0
RB	5/24/2016	37	Sheep	218	89	0	0	0	0	0	0	0	0	0	0	1	0	0	0	0	0	0	7	0	0	0	8	9	0	0	0	1	0	0	1	0	0	0	0	0	0	0	1	0	0	0	1	2	0
RB	5/24/2016	38	Sheep	237	120	0	0	0	0	0	0	0	0	0	0	0	0	0	0	0	0	0	7	0	0	0	1	9	0	1	0	1	0	0	2	0	0	0	0	0	0	0	1	0	0	0	0	4	0
RB	5/24/2016	39	Sheep	210	60	0	0	0	0	0	0	0	0	0	0	0	0	0	0	0	0	0	8	0	0	0	0	2	0	0	0	0	0	0	0	0	0	0	0	0	0	0	1	0	0	0	0	1	0
RB	5/24/2016	40	Sheep	167	48	0	0	0	0	0	0	0	0	0	0	0	0	0	0	0	0	0	0	0	0	0	1	1	0	0	0	0	0	0	0	0	0	0	0	0	0	0	0	0	0	0	0	0	0
RB	5/24/2016	41	Sheep	138	20	0	0	0	0	0	0	0	0	0	0	0	0	0	0	0	0	0	4	0	0	0	0	2	0	1	0	0	0	0	0	0	0	0	0	0	0	0	0	0	0	0	0	0	0
RB	5/24/2016	42	Sheep	177	49	0	0	0	0	0	0	0	0	0	0	0	0	0	0	0	0	0	0	0	0	0	0	1	0	0	0	0	0	0	0	0	0	0	0	0	0	0	0	0	0	0	0	0	0
RB	5/24/2016	43	Sheep	258	170	0	0	0	1	0	0	0	1	0	0	0	0	0	0	0	0	0	5	0	0	0	33	31	0	5	0	0	0	0	6	0	0	3	0	0	0	0	0	0	0	0	0	11	0
RB	5/24/2016	44	Sheep	288	230	0	0	0	0	0	0	0	1	0	0	0	0	0	0	0	0	0	11	0	0	0	27	19	0	5	0	12	0	0	4	0	0	0	1	0	0	0	0	0	0	0	0	5	0
RB	5/24/2016	45	Sheep	254	165	0	0	0	0	0	0	0	1	0	0	1	0	0	0	0	0	0	16	0	0	0	32	41	0	4	0	1	0	0	9	0	0	2	0	0	0	1	2	0	0	0	0	13	0
RB	5/24/2016	46	Sheep	257	112	0	0	0	0	0	0	0	2	3	0	0	0	0	0	0	0	0	14	0	0	0	30	38	0	3	0	3	1	0	4	0	0	3	0	0	1	0	4	0	0	1	0	10	0
RB	5/24/2016	47	Sheep	395	550	0	1	0	0	0	0	0	0	0	0	0	0	0	0	0	0	0	5	0	0	0	1	0	0	0	0	0	0	0	0	0	0	0	0	0	0	0	0	0	0	0	0	0	0
RB	5/24/2016	48	Sheep	272	180	0	0	0	0	0	0	1	1	0	0	0	0	0	0	0	0	0	13	0	0	0	15	23	0	3	0	1	0	0	4	0	0	3	0	0	0	0	0	1	0	0	0	9	0
RB	5/24/2016	49	Sheep	234	120	0	0	0	0	1	3	0	72	0	0	0	0	0	0	0	0	0	3	0	0	0	7	6	0	1	0	1	0	0	0	0	0	1	0	0	0	0	2	0	0	0	0	1	0
RB	5/24/2016	50	Sheep	259	170	0	0	0	0	0	0	0	1	0	0	0	0	0	0	0	0	1	5	0	0	0	20	21	0	5	0	27	1	0	1	1	0	0	0	0	0	0	1	0	0	0	0	10	0
RB	5/24/2016	51	Sheep	192	80	0	0	0	0	0	0	0	0	0	0	0	0	0	0	0	0	0	16	0	0	0	7	13	1	0	0	2	0	0	0	0	1	0	0	0	0	0	1	0	0	0	0	8	0
RB	5/25/2016	52	Smith	390	575	0	0	0	0	0	0	0	0	0	0	0	0	0	0	3	0	0	6	2	0	0	1	5	0	0	0	0	0	0	0	0	0	0	0	0	0	0	0	0	0	0	0	0	0
RB	5/25/2016	53	Smith	380	565	0	0	0	0	0	0	0	0	0	0	0	1	4	0	0	0	0	15	2	0	0	0	5	0	0	0	2	0	0	1	0	0	0	0	0	0	0	0	0	0	0	0	3	0
RB	5/25/2016	54	Smith	327	370	1	0	0	0	0	0	0	1	0	0	0	0	0	0	0	0	0	0	0	0	0	3	11	3	0	0	0	0	0	0	0	0	0	0	1	0	0	1	1	0	0	16	0	0
RB	5/25/2016	55	Smith	285	250	0	0	0	0	0	0	0	0	0	0	0	0	0	0	0	0	0	5	0	0	0	3	3	0	0	0	1	0	0	0	0	0	0	0	0	0	0	0	0	0	0	0	0	0
RB	5/25/2016	56	Smith	364	490	0	0	0	0	0	0	0	0	0	0	0	0	13	0	3	0	0	0	0	0	0	0	2	2	0	0	0	0	0	0	0	0	0	0	0	0	0	0	0	0	0	0	0	0
RB	5/25/2016	57	Smith	415	590	2	0	0	0	0	0	0	0	0	0	0	0	0	0	0	0	0	0	0	0	0	4	10	0	0	0	5	0	0	34	0	0	0	0	1	0	0	3	0	0	0	0	0	0
[truncated: 11 more columns]
